# Supplementary material for: A compact, in vivo screen of all 6-mers reveals drivers of tissue-specific expression and guides synthetic regulatory element design
Source: Genome Biol. 2013 Jul 18;14(7):R72. doi: 10.1186/gb-2013-14-7-r72 (PMC4054837; doi:10.1186/gb-2013-14-7-r72)
Supplement: Additional file 3 — Supplemental Table 1. Multiplexed sequence screen data for 184 constructs tested using zebrafish transgenic assays. [file gb-2013-14-7-r72-S3.XLSX]

## Sheet: Raw Data
Supplemental Table 1.Multiplexed sequence screen data for 184 constructs tested using zebrafish transgenic assays.
Construct	Linker1-Insert-Linker2 Sequence	Epidermis 24h	Eye 24h	Forebrain 24h	Heart 24h	Hindbrain 24h	Midbrain 24h	Notochord 24h	Otic Vessicle 24h	Pharyngeal Arches 24h	Somitic Muscle 24h	Spinal Cord 24h	Tail Bud 24h	Yolk 24h	Epidermis 48h	Eye 48h	Forebrain 48h	Heart 48h	Hindbrain48h	Midbrain 48h	Notochord 48h	Otic Vessicle 48h	Pharyngeal Arches 48h	Somitic Muscle 48h	Spinal Cord 48h	Tail Bud 48h	Yolk 48h	Caudal Fin 48h	Pectoral Fin 48h	Injected	Alive @24h	Alive @48h	Consistent expression (>=40%) @24h	Consistent expression (>=40%) @48h	Correlated to empty vector @24h	Correlated to empty vector @48h
1AB01	ctcgag-CATGCGCCCGTGCGC-agatctc	10	7	17	15	11	6	5	3	2	20	8	4	3	9	9	12	20	8	2		1	7	24	4		1	7	5	52	32	30	yes	yes	yes	yes
1AB02	ctcgag-GCCTTAGAACACGTG-agatctc	6	6	6	4	6	2	3			6	2	5		1	7	6	6	5	2	2		7	8				3		44	30	32	no	no	yes	yes
1AB03	ctcgag-CCGCGGGCAGGATCC-agatctc			6	1	8			1	1							1	2	1	1		2		1	1			1		40	28	28	no	no	no	no
1AB04	ctcgag-AACGTTTGACCCGGG-agatctc		1	1	9	2	5										1	11		1				5						60	33	33	no	no	yes	yes
1AB05	ctcgag-ATTAATTTATGCTTA-agatctc	2		1	4	3	2	1			1					2	12	12		6				7						68	38	37	no	no	yes	yes
1AB06	ctcgag-ATCTTATGAGGCGCC-agatctc	1	3	6	8	7	3	1			9	1	6		2	4	6	13	4			3	8	12				6	2	106	31	30	no	yes	yes	yes
1AB07	ctcgag-CCGGCTTGTGTCTAG-agatctc		1		1		1								1			4						2				1		64	51	48	no	no	no	yes
1AB08	ctcgag-AATTCCCTATTCTCG-agatctc		3	16	13	9	4	4	1		4		1	6		2	8	17	8		2	3	7	16	2		3	1	1	102	31	31	yes	yes	yes	yes
1AB09	ctcgag-GTACCAACGCAATTG-agatctc	5	4	12	5	6	2	4		2	3	6	2	2	1	4	9	9	5				5	7	4	1	1	3	1	73	29	28	yes	no	yes	yes
1AB10	ctcgag-ACTAGTGAACTTCGA-agatctc	3		2	6	4	1				4		2		1		10	1				1	6	10				6	3	49	43	43	no	no	yes	yes
1AB11	ctcgag-ACGCGTACTGAGCTC-agatctc		1	2	4	3	1				4						1	5	1			1	3	6				1	2	51	47	47	no	no	yes	yes
1AB12	ctcgag-ACCGGTGAGCCTAGG-agatctc			12	3		2				1						5	6		1	3			4						51	28	28	yes	no	yes	no
1CD01	ctcgag-AAGCTTCCCCGTACG-agatctc	1	1	11	8	9	4	1		1	15	5	5	1	1	4	6	12	1	1	2		3	18			1	5	2	109	38	38	no	yes	yes	yes
1CD02	ctcgag-AATACATGGGAGCGG-agatctc			5	1	5		4	1		1			2		2	5	5	4	1	3		3	5		1			1	56	27	26	no	no	no	yes
1CD03	ctcgag-GTAGTATTGCTGTCA-agatctc	6	8	16	13	17	12	5	6		10	8	4	2	6	6	14	16	14	2	3		10	18				7	5	107	50	43	no	yes	yes	yes
1CD04	ctcgag-GGTAGCAGCCGAAGG-agatctc		10	16		9	1	6	3	2	5	3				8	18	2	7			3	2	5	3				2	49	30	30	yes	yes	no	no
1CD05	ctcgag-ACCTTAACAAGGGCA-agatctc		2	5	6	2	6	2			3	4	3		1		6	9	6	2		2	3	6	1			4	2	61	28	26	no	no	yes	yes
1CD06	ctcgag-GCAAATCTCAGCTTA-agatctc	8	26	43	7	38	25			6	4	25	6		15	12	41	20	22	1	2	1	40	23			1	26	8	107	67	66	yes	yes	yes	yes
1CD07	ctcgag-CTTAGCACGCAGGTA-agatctc		4	13	7	7		6			5	1		8		6	11	4	2		5	1	1	11	4				6	51	46	46	no	no	no	yes
1CD08	ctcgag-GGTTTGCTTGAGTGA-agatctc		5	15	15	17	2	2	1	3	3	7	1	4	4	9	16	22	13	2	2	5	6	13	4	1	1	9	6	93	44	43	no	yes	no	yes
1CD09	ctcgag-CGAACAACTGGAGGC-agatctc	5	23	33	5	18	2	1	0	0	81	1	1	3	11	16	19	9	10	0	0	0	13	73	3	0	3	11	9	200	102	106	yes	yes	yes	yes
1CD10	ctcgag-GCAGCGCGGCGAGCC-agatctc		3	13		11		2			5	4	1	1	5	6	9	1	6	1	4		10	3				11	2	46	44	44	no	no	no	no
1CD11	ctcgag-CCAGGTGGTAAGCCA-agatctc	1	1	14	3	12					18	1	6		1		6	6	4			3	2	12				2		92	83	80	no	no	yes	yes
1CD12	ctcgag-CCATGCCGCTAGTTC-agatctc			3		2						2		2			5	16		1		2		14		2	2			60	42	35	no	yes	no	no
1EF01	ctcgag-GGGCCTCTTTAGCTC-agatctc		3	15	13	7	9				3						13	22		4				3						84	72	68	no	no	yes	no
1EF02	ctcgag-CTCCTGTCGTAGGGC-agatctc	10	4	19	9	9			1	10	7				7		16	24	5	4		2	7	20		1		7		102	71	60	no	yes	no	yes
1EF03	ctcgag-GGCGGATCTCTAGTA-agatctc	38	48	75	39	74	45	34	18	22	67	44	55	17	46	51	70	67	70	39	37	38	62	76	51	26	16	50	33	282	106	101	yes	yes	yes	yes
1EF04	ctcgag-AGTGTTTGGAGAGGA-agatctc			2	6	1	2										2	11	1	3		1		7					1	53	38	35	no	no	yes	no
1EF05	ctcgag-GAACCTTCTATGCAG-agatctc	1	5	9	13	5	3	7	1	1	1	4	1	1	2		6	14	4	2	2	2		8	1			2		84	59	55	no	no	no	yes
1EF06	ctcgag-CAGATTCCGTAGTTA-agatctc	20	2	6		2		3			5	1	8	23	31	13	12	17	1	1	1		20	24	1	4	2	8	6	100	63	50	no	yes	no	no
1EF07	ctcgag-GATAATCCCAAGGCA-agatctc	3	9	15	8	21	18	4				6	8		3	3	17	12	5	1			10	8				6	3	63	43	40	yes	yes	yes	yes
1EF08	ctcgag-AATGAGCAACAGAAA-agatctc					1					1			1										1			1			61	46	45	no	no	no	no
1EF09	ctcgag-AAAAAAGGCTTTGAA-agatctc	1	7	15	19	17	10		1		10	8	6		7	7	19	26	16		1	7	11	14	2			25	12	63	40	40	yes	yes	yes	yes
1EF10	ctcgag-AAAGTACAAGAGACG-agatctc																													55	52	52	no	no	no	no
1EF11	ctcgag-ACGGATGGATTTAGA-agatctc			4	7	7		1			3	2					3	9	4	1				7		1			1	55	35	35	no	no	yes	yes
1EF12	ctcgag-CTGCAATCTTTGCGA-agatctc			1		1	2						1				2						1							66	63	62	no	no	no	no
1GH01	ctcgag-CGAAAACGACTAGGA-agatctc	5	5	11	3	10	8	3				9	4		4	3	10	5	4	4	1		8	4				3		38	28	28	no	no	no	yes
1GH02	ctcgag-GAATGTACGTCAGGG-agatctc	17	8	19	24	10	2	1		9	30				10	2	15	34					8	37				9		55	48	47	yes	yes	yes	yes
1GH03	ctcgag-GGATCATCAATGGGG-agatctc	11	2	11	11	15	6				6	17	13		8	4	15	14	6		1	2	10	19			2	15	6	90	30	29	yes	yes	no	yes
1GH04	ctcgag-GGGACCCCCGAGAGA-agatctc		2	4		12	11	1				12	1		1		6	6		3		3		7						111	105	90	no	no	no	no
1GH05	ctcgag-ATTAAGTCTGAGGGA-agatctc	5	2	11	10	2	3	1			2	3	1		2	3	11	18		2	3	2	2	13			1	7	1	91	37	36	no	yes	yes	no
1GH06	ctcgag-GGACGAATCACAGAC-agatctc	6	2	10	4	1	2				9	3	6		10	3	10	16	8	2			4	16	1			14	4	62	48	37	no	yes	yes	yes
1GH07	ctcgag-ACATCATGCTAGAAA-agatctc	1	3	7	2	8		3		1	2				1	2	8	6	6	2	2	1	5	8				3	1	49	30	29	no	no	yes	yes
1GH08	ctcgag-GTACTCGGCCCAGTG-agatctc						1				2						1							2	1					56	37	32	no	no	no	no
1GH09	ctcgag-CTGAATTTGTGAGAG-agatctc	1	3	8	9	11	5			5	9	8	3		1	2	6	7	5		2	2	7	7				8	3	60	28	27	no	no	yes	yes
1GH10	ctcgag-ACTGCGGTGTAGGCG-agatctc		1	5		2		3			2	1			1	1	2	5	1			1	2	3				1		44	42	42	no	no	no	yes
1GH11	ctcgag-CGACGCTTTCTTGGA-agatctc	1		6	6	1	1				1			1			4	7						6						61	28	28	no	no	yes	yes
2AB01	ctcgag-GGTCGCCCACCGTTG-agatctc		9	11	3	6	9	1		2	13	2				1	6	4	1					14				2	2	36	31	28	yes	yes	yes	yes
2AB02	ctcgag-CGTTGTGCAAAAGTC-agatctc			3	3	1		2		1	6						1	3						9	1			2	2	75	46	42	no	no	no	yes
2AB03	ctcgag-AAGCCCTGTTAGGAC-agatctc	7	3	7	10	4	5	2		7		6			2	1	5	18	2	3			7	16	1			10	8	89	62	59	no	no	no	yes
2AB04	ctcgag-ATACCAGAGTCAGAG-agatctc	2			4	1											1	4						3						42	27	27	no	no	no	yes
2AB05	ctcgag-AGAACGTCCGATCAA-agatctc	12	4	44	21	58	9	9	4	2	21	6	2	14	0	3	18	52	27	1	1	12	15	45	10	0	7	8	17	274	103	100	yes	yes	yes	yes
2AB06	ctcgag-CGTTTATCGGCGTAG-agatctc	2	1	3	2	2			2	2					1	1	3	3	2			1	4	2						94	55	54	no	no	no	yes
2AB07	ctcgag-GATGTGACGACGATA-agatctc	25	8	25	11	8	18	5	18	7	7			2	18	16	24	20		12	2	9	1	30			1			87	51	39	yes	yes	no	no
2AB08	ctcgag-ATTACTTCCGCTGGA-agatctc	5	1	10	12	4	6	2	3	2	6	3	1	1	5	2	8	14		3		1	3	11	1			1	6	71	44	37	no	no	yes	yes
2AB09	ctcgag-CGTTCGACAATTTTC-agatctc			8	3											3	10	7					3	2						43	39	34	no	no	yes	yes
2AB10	ctcgag-GCTCCGGGAACGAAC-agatctc	2	1	10	6	7	1		5	4				1	1	2	5	6	1		1	3	2	13				6		66	40	39	no	no	no	yes
2AB11	ctcgag-CGAACCATAGGCCGG-agatctc		1	5	3	4	2		2		1						5	7	2	1	1		3	5				5		123	30	27	no	no	yes	yes
2AB12	ctcgag-AGGGGTGTCAGTTCG-agatctc	2	4	21	18	13	1	11		5	20		9	3		2	23	16	18	2	15	2	5	17		1	2	5	3	29	29	29	yes	yes	yes	yes
2CD01	ctcgag-ACCCAGCACACAGGC-agatctc	6	1	16	9	18	6	3	1		7	7					4	17	2	9		6		25				2	1	63	53	51	no	yes	yes	no
2CD02	ctcgag-GCACATGCAACTAAA-agatctc	5	1	9	6	7	5			6	9	1	1		4	1	4	9	2	2		2	3	13				9	4	77	29	28	no	yes	yes	yes
2CD03	ctcgag-GGTTACATATTCGGG-agatctc	1			2	2	2	1			1	2			3	2	2	16	3		1		1	15				2	2	85	49	49	no	no	no	yes
2CD04	ctcgag-GCTACGTGCCGTAAA-agatctc	11	6	20	5	9	10	3	1	5	2	6		2	15	1	14	12	2	1		1	3	31	1			6	1	88	73	70	no	yes	no	yes
2CD05	ctcgag-GGGTTGTCCAGATCG-agatctc	14	23	27	16	26	9	6	2	7	27	21	12	2	20	22	24	23	23	11	2	9	21	28	17	2	2	22	16	76	46	45	yes	yes	yes	yes
2CD06	ctcgag-ATCGCGCAACCGGAA-agatctc	8	3	31	20	20	12	13	4	9	18	4	4		9	14	30	21	1	3	5	4	14	20				6	2	73	49	40	yes	yes	yes	yes
2CD07	ctcgag-GAAAAGCTCGAATTA-agatctc		2	4		3	1					2	2	1	1	1	2	1			1		3	4	1					52	31	31	no	no	no	yes
2CD08	ctcgag-CGATTCAAGTGGTGA-agatctc			3	1		2										3	4		1				6				1		46	41	35	no	no	yes	yes
2CD09	ctcgag-CATATCCCCTAAGAC-agatctc	1		10	5	8	1	5	2	2	3	2		2	2		5	6	2			5	3	4	2		4	1	2	32	32	27	no	no	no	no
2CD10	ctcgag-ACAGTAAACCGAGCA-agatctc	2		16	15	16	4	3	2		14	12		2			12	16	6	2	2		2	23	5			2	2	44	33	31	yes	yes	yes	yes
2CD11	ctcgag-GCCGCCAACTCGTTA-agatctc	1	1	26	18	23	5	8			7	13			2		28	24	11	2		3		23				22	8	90	47	49	yes	yes	yes	yes
2CD12	ctcgag-CGTTATCAGTCGGCA-agatctc	79	25	28	17	26	11	16	6	9	2	15	19	14	78	38	27	25	23	4	5	17	40	17	10	0	8	10	37	279	122	113	yes	yes	no	yes
2EF01	ctcgag-GACTCGCTCTGCCAA-agatctc	8	2	27	18	15	3	6	2	1	8	2	0	1	2	2	25	34	2	0	1	6	2	32	1	0	0	12	4	310	102	104	no	no	yes	yes
2EF02	ctcgag-CTAGGTGTTGACGCA-agatctc	22	3	19	12	11	6	10	1	5	16	2	4	3	15	5	23	15	10	1	3	5	3	17		1	2	8	2	99	41	36	yes	yes	yes	yes
2EF03	ctcgag-GGTAAAGTTGAACAG-agatctc	24	3	32	10	19	4	3	1		3	10	2		13	3	28	35	2	3	5	1	20	38	1			32		102	57	50	yes	yes	yes	yes
2EF04	ctcgag-ACTATGTTTCGTGTA-agatctc			6	1			4			1						3	5		1		1	2	3						47	27	27	no	no	no	yes
2EF05	ctcgag-CGTTAATGAATGGCG-agatctc	10	5	16	2	9	3	5	2			8			5	1	12	9	5	2	3	2	3	11	1		1	7	3	77	33	32	yes	no	no	yes
2EF06	ctcgag-GCGATTGTGGGTGCA-agatctc	7	3	25	17	10	2	6	1	15	17	5	4				10	20	2		3	3	9	17				11		41	32	25	yes	yes	yes	yes
2EF07	ctcgag-CCAAGCGCCAGTCCC-agatctc	4		17	9	21	5	5	5	1	1	8			9		15	24	5	2		1		21				9	7	88	59	58	no	yes	no	yes
2EF08	ctcgag-CCGCAAGTATGATTG-agatctc	1	1	6	5	4		1	1		1	2			1	3	9	7	5		1	1	7	15		1			1	89	41	39	no	no	yes	yes
2EF09	ctcgag-ATAGAGCACTCGACC-agatctc	2	1	15	26	6		8	3	1	12		9	10	1		13	33			1	14	10	29			4	8	3	86	59	58	yes	yes	no	no
2EF10	ctcgag-GTCACGATGCCAGCC-agatctc			4	5	4		3		1	3				1	1	2	4					3	8						38	27	25	no	no	yes	yes
2EF11	ctcgag-CAAGTTTTGAGGTAG-agatctc	13	1	26	17	9	6	13	2	12	6		1		15		17	19	5	6	5	1	11	27				18	6	82	57	51	yes	yes	no	yes
2EF12	ctcgag-ACGCTGACCGCGAGG-agatctc			2	3	3	3					1					5	4	1	2				2						65	28	28	no	no	no	yes
2GH01	ctcgag-AGGACGGGAGACTCC-agatctc	4	2	12	15	11	2	1			10				4		10	21		2	2		9	34				7		92	82	81	no	yes	yes	yes
2GH02	ctcgag-CTCCACGGTTCAGTG-agatctc		1	10	3	12		5	1	3	4	1	1		1	2	9	8	10		4		9	8	1			2		76	39	34	no	no	no	yes
2GH03	ctcgag-CTGGATACGAGCGTA-agatctc	5		7	9	5	2	1	1		3			1	5	4	5	10	3	2		1	4	9				6	2	98	34	30	no	no	yes	yes
2GH04	ctcgag-AACAGTCAAGACTAG-agatctc		1	3	6	4					1	1				1		13	3				3	6					3	67	36	27	no	yes	yes	yes
2GH05	ctcgag-CCGGACAGAGGTCGA-agatctc	5	1	9	15	9	4				8	6		4	9	2	11	23	5	5	1	7	6	32	1		2	4		90	51	49	no	yes	yes	yes
2GH06	ctcgag-CGGGACACGGCTAAG-agatctc	3	3	13	9	7	3	3			2	6			9	3	9	15	3		1	1	4	13				8		87	46	41	no	no	yes	yes
2GH07	ctcgag-CGGCCGTTCATCGAT-agatctc		1	2	2	2					2					1	2	5	4	1				5			2		1	82	41	41	no	no	yes	no
2GH08	ctcgag-TTGCAAGGTCCATGG-agatctc	1		65		58	1	6			4			1	2	1	63	20	28			2		4	6		2			223	104	102	yes	yes	no	yes
2GH09	ctcgag-CAGCTGTGGATGCAT-agatctc			9		3	1	8			15					2	1		1		2		4	12						97	82	79	no	no	no	no
2GH10	ctcgag-TCATGAAATGATATC-agatctc	2		16	10	11	10	3	4	5	8	1	1		2	1	16	15	10			4	5	15	3	1		4		62	37	32	yes	yes	yes	yes
2GH11	ctcgag-TAATTACGCTACTGC-agatctc	6	15	23	1	13	6	5	1	5	5	10	4	1	4	11	19	2	11		4	2	23	13	2		1	2	4	53	37	37	yes	yes	no	yes
2GH12	ctcgag-CGCTAACCAAATATT-agatctc	22	6	38	32	25	16	72	15	15	31	8	6	3	20	9	45	36	20	4	48	9	30	62	26	7	1	39	10	236	125	123	yes	yes	no	yes
3AB01	ctcgag-ACGTCTGCGACATGT-agatctc			6	8	5	2	3			2					1	2	8				2	5	10				3		44	31	28	no	no	yes	yes
3AB02	ctcgag-TCCGGATTGGCTAGC-agatctc	8	10	11	11	10	9	12	8	11	12	11	11	8	9	7	12	15	14	5	12	5	10	10	12	11	3		2	57	34	33	no	yes	no	yes
3AB03	ctcgag-TTAACTGCCGGGCCC-agatctc			17	12	1	2				1				12		10	16	1		3		2	22				14	7	48	47	43	no	yes	yes	yes
3AB04	ctcgag-TCGCGAATGCTGATC-agatctc			5	4	2	4				5	1					2	3	1	1			2	4						43	38	37	no	no	yes	yes
3AB05	ctcgag-TACTATCAACGATCG-agatctc	1	1	12	15	12		4		5	6	1	2	3		5	12	20	6		1	3	1	9	5		1	2	3	57	40	39	no	yes	no	yes
3AB06	ctcgag-AAATTTCGGATAGCT-agatctc	4	3	29	22	27	6	6			25	11			4	5	17	32	11		8	2	3	34			1	1	8	99	76	72	no	yes	yes	yes
3AB07	ctcgag-TACGTATGTCATATG-agatctc		2	8	2	9	1	2	1		5	2				3	3	5	8	1	1	3		10				2		104	50	48	no	no	yes	no
3AB08	ctcgag-TTTAAAGGTATTATA-agatctc	6	5	50	66	30	7	11	0	1	36	20	10	1	10	14	38	87	13	4	0	11	12	63	9	2	0	25	9	204	127	115	yes	yes	yes	yes
3AB09	ctcgag-TGGCCAGACCTGTAC-agatctc	1	2	5	4	4	2		1	1	4	2			1	2	4	6	3		2		3	5				3		31	25	25	no	no	yes	yes
3AB10	ctcgag-TGCACGACCGTCGAC-agatctc	2	2	7	7	14	2	3			6	3		2	2		1	13	4	1	2	2	4	9				4		49	30	29	yes	yes	yes	yes
3AB11	ctcgag-TATACAACAAACTAT-agatctc	2		4	2	4		1				3				1	3	4	1				1	6				1	3	50	40	39	no	no	no	yes
3AB12	ctcgag-CAGTGGCGTGTGAAT-agatctc	1	3	9	9	7		1			6	1	6				8	7	2	2	2	2		11				1	1	45	39	38	no	no	yes	no
3CD01	ctcgag-CGGGATGACGGCGGT-agatctc	1	1	4		3		2								2	5	5	4			1	6	5	1		1	1		43	41	40	no	no	no	yes
3CD02	ctcgag-TCAATTCTACAGCCC-agatctc			12	9	11		2	1		3	2					13	18	8		3	6	2	22	2			3	6	45	44	43	no	yes	yes	yes
3CD03	ctcgag-CCCAATATCTAGGGT-agatctc		1	7	11	3					3	1		1	1		4	10	3			4	2	4	1			2		84	47	44	no	no	yes	yes
3CD04	ctcgag-AAGGCGAAGCACCTT-agatctc		1	8	17	16		3	1		5	6		11	2	1	10	16	11		2	1	3	15	9	1	3		4	77	37	31	yes	yes	no	yes
3CD05	ctcgag-GTAATAAAGCAGGGT-agatctc	8	9	42	10	17	4	9	0	12	43	61	27	0	6	7	28	17	11	1	3	5	24	34	25	4	0	26	13	179	104	103	yes	no	no	yes
3CD06	ctcgag-TGACTACAATAGCGA-agatctc		5	12		3					1	2		2		2	5	5	1				1						1	59	43	40	no	no	no	yes
3CD07	ctcgag-TTCTTCCTGAAGTGT-agatctc	1	4	8	6	6	2	2		2	4	1	1	1	3	3	5	13	3	3	2	1	5	11	1			1	3	59	38	34	no	no	yes	yes
3CD08	ctcgag-TGTGGTTGGAAGGGG-agatctc	2		1	5	1					1	1			1		1	6	1			1	3	5						59	56	55	no	no	yes	yes
3CD09	ctcgag-TAACATGAGAAGAGT-agatctc	4	2	16	5	16	12	2		3	15	1	2	2	3	3	18	15	17	6	3	16	17	26		3		5	3	68	41	41	no	yes	yes	yes
3CD10	ctcgag-TTATTCCATATAGCA-agatctc	4	2	1	4	1	1	1			7			5	5	3	1	7	1	1				11				5		43	29	27	no	yes	no	yes
3CD11	ctcgag-CAAGATAAGTAGTGT-agatctc	9	1	18	18	13	1	13		2	4	10		4		1	16	19	13		3	3	4	18				8	3	51	34	30	yes	yes	no	yes
3CD12	ctcgag-TGTACCGGCGCGCGT-agatctc		5	16	18	13		4		2	10	1		4		4	9	18	5			2	1	9	3		8	1	1	72	41	35	yes	yes	yes	yes
3EF01	ctcgag-TGAAACGCGGAGGAT-agatctc	2	5	8	6	13	5	7	1	1	5	2		1		2	5	5	8	2	9		1	2			1			64	30	28	yes	no	yes	no
3EF02	ctcgag-GCATTATTTAAGAAT-agatctc	2	3	14	13	12	2	7	2	2	10	11	3	1	2		8	18	4	1		2	9	21	1	1		4	1	64	34	33	yes	yes	yes	yes
3EF03	ctcgag-TAGAGTAAGAGCTGC-agatctc	1		4	8	6	1	2	1		2	1			2	3	2	9	4	6	3			9					4	44	30	28	no	no	yes	no
3EF04	ctcgag-AGAGTTTCCTTGATT-agatctc			1	4	3				1	1	1		1			3	5	3					1						38	30	30	no	no	no	yes
3EF05	ctcgag-AAATAGATGGTAGGT-agatctc			2	4	1				2	5	1		1	2	1	3	6	2	2			2	8				5	1	52	30	30	no	no	no	yes
3EF06	ctcgag-TGAGTTCCGAGGCTG-agatctc	3	4	18	13	12	3	5		1	6	3		1	3	4	13	17	14		6	6	5	20		1		6	3	69	41	41	yes	yes	yes	yes
3EF07	ctcgag-AGAGCCCCCAGGCGT-agatctc	1	2	13	3	9	2	7	4	5	4	13		1	11	7	12	10	11	5	1	3	12	16	5			11	5	33	25	25	yes	yes	no	yes
3EF08	ctcgag-GCGTTACGTTAGACT-agatctc	2	7	17	10	15	2	3	1	2	7	10		2	9	7	13	8	8	4	6	3	14	17	2			8	2	68	43	40	no	yes	yes	yes
3EF09	ctcgag-GCGGGGCACCAGTAT-agatctc	42	47	81	58	100	54	52	12	15	85	83	44	46	34	43	65	71	68	30	40	33	48	85	63	10	45	47	14	315	125	100	yes	yes	yes	yes
3EF10	ctcgag-TATATTAAAACAGCG-agatctc	21	6	20	20	11	8				19	10	7	2	13	3	15	16	8	8	9		15	32	20			27	9	45	39	39	yes	yes	yes	yes
3EF11	ctcgag-TTGGATCGAAAGGGT-agatctc			3	3	1					2						1	1	1	1	1		2	5				1	1	42	26	26	no	no	yes	yes
3EF12	ctcgag-TCATTGGACGCGACT-agatctc	15	8	18	13	21	9		2	6	25		8		11	9	22	17	12	5	3	6	14	26				15	7	47	39	38	yes	yes	yes	yes
3GH01	ctcgag-CGACTCATCTCGTCT-agatctc		1	21	12	10	1	15	1	1	1	4		3	12	10	20	13	8	11	5		13	22				1	5	67	45	43	yes	yes	no	yes
3GH02	ctcgag-TCTATAAAAGAAGCC-agatctc	4		4	10	5	2	1			13	1			8	1	5	11	7	4	6	1	7	22	1			10	8	45	30	28	yes	yes	yes	yes
3GH03	ctcgag-GACTAACTTACAGAT-agatctc			9	14	13	1	4		3	7				4	6	8	15	5	1	6	8	8	10				7	1	70	33	30	yes	yes	yes	yes
3GH04	ctcgag-TCAAATGTTGGGTAT-agatctc	3	1	7	11	16		2			12				8	5	7	9	13	10	5	8	5	17				7	6	103	35	30	yes	yes	yes	no
3GH05	ctcgag-TATAGGTTTTTGTCA-agatctc				3	2											1	1				1								45	27	26	no	no	no	no
3GH06	ctcgag-TAGATTAGTAGGATG-agatctc	4	6	9	14	6	1			1	5	3	1	1	6	5	10	19	6		5	3	7	15				3	4	76	30	30	yes	yes	yes	yes
3GH07	ctcgag-CGATACTCAGGTTAT-agatctc	7	1	2	11	9				1	10	8		1	11	6	10	8	6	1	5	5	7	16				11	4	55	31	30	no	yes	no	yes
3GH08	ctcgag-TTTTGGGGTACGATT-agatctc		3	8	5	8					1			5		1	9	8	3				5	3					3	48	35	34	no	no	yes	yes
3GH09	ctcgag-TTCGGTGCGAGACCC-agatctc		2	1	1																									32	30	29	no	no	no	no
3GH10	ctcgag-CTAAACAATGCACTT-agatctc		3	25	6	20	3	18	1	2	8	16			1	1	20	21	17	1	2	5	5	13	5	1		7	2	63	32	31	yes	yes	no	yes
3GH11	ctcgag-CTTAGTGCCATAATT-agatctc	1	2	21	17	3				3	19			1			16	19	2		1	3	5	27						42	33	33	yes	yes	yes	yes
3GH12	ctcgag-TAATTGGTGTGTTAT-agatctc			18	9	10		4		1	6	17	3	3		3	10	11	11			5	11	13	8	2	2	1	6	70	45	44	yes	no	no	yes
4AB01	ctcgag-TTATGTGTATGGGTT-agatctc	5	3	17	18	13	9	4		3	21				17	9	14	29	14	3	9	4	13	33				24	13	54	39	38	yes	yes	yes	yes
4AB02	ctcgag-TAAAAATACGGTATG-agatctc	3	1	8	12	9	3	2			15				1	3	8	15	13	2	6	4	5	14				4	5	92	36	32	yes	yes	yes	yes
4AB03	ctcgag-TATGCGATATATAAG-agatctc			6		2		2						1	1	1	1	12	5	1	3	1	1	10					1	42	35	35	no	no	no	yes
4AB04	ctcgag-ATAAGGACATTAGGT-agatctc	2	3	2	10	6	2				3		6		4	4	1	11	3	5	7	4					1	2	6	54	30	28	no	no	yes	no
4AB05	ctcgag-TAGGTCATGGTGGCC-agatctc	1				1					1					2		2	1				2	5	1					53	36	36	no	no	no	yes
4AB06	ctcgag-TGGCCTGATTTCCAG-agatctc	2		7	10	7		1			4	2		2			3	11				4	4	5					2	50	30	29	no	no	yes	yes
4AB07	ctcgag-AATTAGATCACCTCG-agatctc	7	9	24	22	24	4	6		4	17	5	3	7	1	3	19	18	10	2	4	15	16	16	1			1		105	53	48	yes	no	yes	yes
4AB08	ctcgag-TGAAGCGATGGGCAT-agatctc	2	1	11	7	11		4			1	4	1	2	1	2	4	12	1	1	2	1	3	11				3	3	62	35	32	no	no	no	yes
4AB09	ctcgag-AGCAGAACCCGATGT-agatctc		1	4	6	5		2			5	2				2	2	7	4		1		1	8				2	4	80	33	32	no	no	yes	yes
4AB10	ctcgag-TGTAGCTGGTTTCTC-agatctc	2	4	15	15	16	5	2	1		14	4	7		5	2	14	16	11	6	5	3	12	16	3			15	8	84	35	34	yes	yes	yes	yes
4AB11	ctcgag-TTCTCCGTGATGGCC-agatctc	6	2	15	25	15	1	4	1	1	10	3	2	3	1	2	11	29	7	1	3	8	3	27	3		2	1	6	129	81	77	no	no	yes	yes
4AB12	ctcgag-GCAACGTGAGGAGAT-agatctc	7		10	19	14	1	6			9	10			6		17	23	9	1	1	12	10	21	2			8	3	45	32	31	yes	yes	yes	yes
4CD01	ctcgag-ATAGGAGGGTGGACT-agatctc	2		3	5	3	1			2				1				3			2									57	38	38	no	no	no	no
4CD02	ctcgag-CCAAAGTGATACAGT-agatctc	4	1	11	4	11		6			4	5		3		1	7	8	8		5	4	3	8	3					71	27	25	yes	no	no	yes
4CD03	ctcgag-ACAGTTTAACCGCTT-agatctc	4	2	8	8	7	2	6	1	1	7	4	4	2		1	9	9	8	2	2		2	9	1		2	1	1	68	29	28	no	no	yes	yes
4CD04	ctcgag-CTTATTGAAGGAGTT-agatctc		6	22	18	17	9	9	2	2	11	8			13	7	16	20	15	5	5	3	13	23	2			16	4	87	38	34	yes	yes	yes	yes
4CD05	ctcgag-TTACCGATTTTAGGC-agatctc	1	1	3	11	8	4	2			9	2	2	3	2	3	2	9	7	1	2	6	3	9	2			1	4	76	26	25	yes	no	yes	yes
4CD06	ctcgag-GCAATGTGGCAAGCT-agatctc	11	4	16	12	19	6	8	3	5	7	12	10	1	9	5	12	17	10		7		7	14	6	2		13	8	93	26	25	yes	yes	yes	yes
4CD07	ctcgag-ACGCACTGTGCGGGT-agatctc			11	5	7	4				2	4	1		1	5	14	18	14	1	2	6	4	19	1			4	5	111	76	74	no	no	yes	yes
4CD08	ctcgag-TGTAAATGGAGCATC-agatctc	2	2	11	12	12	3	6	1	2	9	5	1	3		4	4	10	5	1	2	2	2	15	4		3		2	48	29	26	yes	yes	yes	yes
4CD09	ctcgag-ATCAGAATCCTTTGT-agatctc	2	10	21	12	19	7	13	1	2	10	10	5	1	6	6	13	19	16	4	9	3	5	15	1			5	5	113	38	35	yes	yes	yes	yes
4CD10	ctcgag-TTGTAATGGTCCGTT-agatctc		1	3	8	6		2			6	3		5		4	11	17	9	1		3	1	15	10		1		6	46	36	35	no	yes	no	yes
4CD11	ctcgag-TGCAGGCTAATAGTG-agatctc		6	10	5	4		4			1	1		2		1	7	15	7	2	1	2	3	12	3			1	1	99	38	35	no	yes	no	yes
4CD12	ctcgag-TAGTGGGAAAGACCA-agatctc		7	31	13	23	1	20		1	12	13	1	1		12	24	24	17	4	10	7	9	18	9			5	7	105	60	56	yes	yes	no	yes
4EF01	ctcgag-TTGAGACAAGTCGAT-agatctc			6	5	1		2				1					9	9	5	2	2	4	6	6	4			1	3	49	39	37	no	no	no	yes
4EF02	ctcgag-CGACCAGGGGGGAGT-agatctc	6	2	14	4	9	1	6			7	7	5	2	4	6	12	9	11		4	1	9	13	5		1	4	1	69	33	32	yes	yes	no	yes
4EF03	ctcgag-TAGACCGACGTGGTC-agatctc	1		5	8	7	1	4			2	2	2	1		1	4	11	6		1			10		1	1	2		106	53	52	no	no	yes	no
4EF04	ctcgag-CCACGAGGGCCAAGT-agatctc	1	9	26	2	16	1	16	1	1	6	13	6	2	2	7	17	16	12		2	1	5	21	1		2	6	1	110	51	46	yes	yes	no	yes
4EF05	ctcgag-TAGAGGTCGGAGTGG-agatctc	1		2	5	4		2			4							5	3	1		1		6			1			82	28	25	no	no	yes	no
4EF06	ctcgag-TGGAACATCTTCGTA-agatctc	1		3	4	4		2				1		1			2	8	1				1	5			1	1	1	65	27	27	no	no	no	yes
4EF07	ctcgag-TAAGGGAGGTTGAGC-agatctc		1	5	6	10	1	2	1		9	4	1	1	3	3	14	16	12	4	3	1	5	21	2			6	5	109	37	36	no	yes	yes	yes
4EF08	ctcgag-TGAGCGCAGCAGTGT-agatctc	3	4	30	8	28	2	21			12	8		9	1	8	22	17	10		4	3	3	21	6	1	2		3	49	42	38	yes	yes	no	yes
4EF09	ctcgag-TGTCGGGCTATGAAG-agatctc	2	6	21	30	18	1	6		1	5	1		4	1	4	5	43	6	2	5	1	3	29	2		2	2	9	153	88	84	no	yes	yes	yes
4EF10	ctcgag-AAGACGCCCCACGCT-agatctc	4	3	15	5	17	1	12			10	3	7	1	2	5	13	7	11	1	6	1	5	17	6	1	1	1	2	99	33	33	yes	yes	yes	yes
4EF11	ctcgag-CTCGATTATACGCAT-agatctc	1	7	12	4	14	5	6			5	16	7		2	5	12	11	9	5	10	1	4	6	7		1	4	3	61	51	51	no	no	no	yes
4EF12	ctcgag-TTAGAGCGCATTTTG-agatctc		7	11	4	7	6	3			10	5	3			5	6	7	9	1	2	8	2	10	1			2	4	60	30	27	no	no	yes	yes
4GH01	ctcgag-TCCAGGACCGGGGTC-agatctc		3	13	6	9		11	1	1	2			1			10	11	11			3	3	13	1				4	49	42	41	no	no	no	yes
4GH02	ctcgag-CCCAGAAGTCCGCAT-agatctc	3	3	15	5	11	1	4	1	1	10	3	1	2		2	14	13	11		1	2	3	19	2			2	3	47	30	30	yes	yes	yes	yes
4GH03	ctcgag-TGGCCGCGTGAATGG-agatctc	3	11	32	25	24	6	10		3	20	23	5	4	6	10	17	36	18	7	6	5	10	33	3		2	10	10	106	60	56	yes	yes	yes	yes
4GH04	ctcgag-TGTCACCCGTTTGAA-agatctc		2	7	16	7	4	7			14	7	2	1		2	5	33	9	1	1	5	5	25	2		4	6	8	101	53	50	no	yes	yes	yes
4GH05	ctcgag-TTCAGATGCGGCTCT-agatctc	1		1		2					1					1	2	2	1					3	1					57	48	43	no	no	no	yes
