# Supplementary material for: A compact, in vivo screen of all 6-mers reveals drivers of tissue-specific expression and guides synthetic regulatory element design
Source: Genome Biol. 2013 Jul 18;14(7):R72. doi: 10.1186/gb-2013-14-7-r72 (PMC4054837; doi:10.1186/gb-2013-14-7-r72)
Supplement: Additional file 4 — Supplemental Table 2. Embryo counts from the functional dissection experiments. [file gb-2013-14-7-r72-S4.XLSX]

## Sheet: Raw Data
Supplemental Table 2: Embryo counts from the functional dissection experiments
Construct	9bp Insert Sequence	Epidermis 24h	Eye 24h	Forebrain 24h	Heart 24h	Hindbrain 24h	Midbrain 24h	Notochord 24h	Otic Vessicle 24h	Pharyngeal Arches 24h	Somitic Muscle 24h	Spinal Cord 24h	Tail Bud 24h	Yolk 24h	Epidermis 48h	Eye 48h	Forebrain 48h	Heart 48h	Hindbrain48h	Midbrain 48h	Notochord 48h	Otic Vessicle 48h	Pharyngeal Arches 48h	Somitic Muscle 48h	Spinal Cord 48h	Tail Bud 48h	Yolk 48h	Caudal Fin 48h	Pectoral Fin 48h	Injected	Expressing @24h	Expressing @48h	Alive @24h	Alive @48h
2CD12_DL	CGTTATCAG	8	2	7	11	5	1				1	5	1		4		6	16	6			6	6	3	2	1		4	5	75	17	17	30	30
2CD12_DM	TATCAGTCG	43	2	5	16	22		2			4	2	3	1	31	1	3	32		1		12		10	5			1	4	74	45	42	64	62
2CD12_DR	CAGTCGGCA	1		6	1	3	1	1			1	2			1		5	7	2	2		1		2	2			6	1	74	7	9	31	28
2GH08_DL	TTGCAAGGT	4	7	42	21	13	9	2	8	0	17	10	1	0	7	4	40	38	16	1	2	5	10	28	10	0	0	17	14	149	50	64	90	88
2GH08_DM	CAAGGTCCA	1	3	2	1								2	44	3	1	2	4				1		2			45			187	45	47	75	75
2GH08_DR	GGTCCATGG	3		9	3	13	3	1			3	5			7		9	16	7			6	3	11	4			11	4	121	18	23	62	62
2GH12_DL	CGCTAACCA	7	2	17	10	7	2	1			6	11	3	1	11	2	18	23	10		1	6	13	18	6			25	11	149	33	36	86	85
2GH12_DM	TAACCAAAT	1		2	1						1		1				1	1						4	1		5			144	6	8	60	60
2GH12_DR	CCAAATATT		1	2				1				2			4		2	2			1	2		3	1					74	5	8	36	34
3CD05_DL	GTAATAAAG	10	10	27	13	22	8	1			29	33	12		13	9	14	23	13	2	2	12	18	23	33	1		22	10	73	45	44	52	51
3CD05_DM	ATAAAGCAG	22	2	8	35	11	6	1			14	13		4	12	5	11	47	6	2	1	9	16	10			8	1	12	72	44	47	58	58
3CD05_DR	AAGCAGGGT	1		2	3	2	1								1		1	7	1			1		6	1			3		139	5	8	82	81
