# Supplementary material for: A compact, in vivo screen of all 6-mers reveals drivers of tissue-specific expression and guides synthetic regulatory element design
Source: Genome Biol. 2013 Jul 18;14(7):R72. doi: 10.1186/gb-2013-14-7-r72 (PMC4054837; doi:10.1186/gb-2013-14-7-r72)
Supplement: Additional file 5 — Supplemental Table 3. Enriched gene ontology terms for 15-bp alignments of the four tissue-specific multiplexed oligomers. [file gb-2013-14-7-r72-S5.XLSX]

## Sheet: Worksheet 1
Supplemental Table 3: Enriched gene ontology terms for 15bp alignments of the 4 tissue-specific multiplexed oligomers
GO Term	Sequence	Binom Raw P-Value	Binom FDR Q-Val	Binom Fold Enrichment	Binom Observed Region Hits	Binom Region Set Coverage	All alignment enrichment
epithelial tube formation	2CD12	4.73202e-06	0.00100124	4.85061	13	0.0141612	2.25295
embryonic epithelial tube formation	2CD12	4.73202e-06	0.00100124	4.85061	13	0.0141612	2.25295
neural tube formation	2CD12	4.73202e-06	0.00100124	4.85061	13	0.0141612	2.25295
tube formation	2CD12	2.37183e-06	0.000533218	4.7917	14	0.0152505	2.17928
morphogenesis of embryonic epithelium	2CD12	6.01154e-06	0.00102969	4.13835	15	0.0163399	2.17279
epithelial tube morphogenesis	2CD12	0.00017163	0.0192923	2.27899	25	0.0272331	1.50349
cell migration involved in gastrulation	2CD12	9.2812e-05	0.011923	2.2444	28	0.0305011	1.51323
neural tube development	2CD12	0.000600079	0.0490564	2.2131	22	0.0239651	1.5494
ameboidal cell migration	2CD12	1.54793e-05	0.00231996	2.14341	38	0.0413943	1.56088
establishment or maintenance of epithelial cell apical/basal polarity	2GH08	9.48381e-05	0.026241	4.5676	10	0.0082713	1.65208
establishment or maintenance of bipolar cell polarity	2GH08	0.000143505	0.0271679	3.97797	11	0.00909843	1.62624
establishment or maintenance of apical/basal cell polarity	2GH08	0.000143505	0.0271679	3.97797	11	0.00909843	1.62624
establishment or maintenance of cell polarity	2GH08	4.97925e-05	0.022388	3.44098	15	0.0124069	1.49246
cell recognition	2GH08	0.000128026	0.0255839	2.62457	20	0.0165426	1.84977
developmental growth involved in morphogenesis	2GH12	4.20152e-07	4.19802e-05	2.97414	29	0.0165999	1.83336
negative regulation of neurogenesis	2GH12	0.0013799	0.0410207	2.85006	12	0.00686892	2.11623
regulation of developmental growth	2GH12	0.000801073	0.0269295	2.75313	14	0.00801374	1.53618
regulation of cell projection organization	2GH12	0.000545049	0.0202118	2.64257	16	0.00915856	1.73645
regulation of neuron projection development	2GH12	0.000545049	0.0202118	2.64257	16	0.00915856	1.73645
regulation of axonogenesis	2GH12	0.000545049	0.0202118	2.64257	16	0.00915856	1.73645
regulation of cell morphogenesis involved in differentiation	2GH12	0.000855146	0.0277113	2.53025	16	0.00915856	1.69444
regulation of cell morphogenesis	2GH12	0.000855146	0.0277113	2.53025	16	0.00915856	1.69444
midbrain development	2GH12	0.000412307	0.0161203	2.46167	19	0.0108758	1.84672
neural crest cell migration	2GH12	0.000112529	0.00554476	2.30692	26	0.0148827	1.62846
developmental growth	2GH12	2.13242e-05	0.0013946	2.01484	43	0.0246136	1.42622
neural precursor cell proliferation	3CD05	2.2928e-06	8.96437e-05	3.39011	21	0.00648148	2.14984
negative regulation of cell development	3CD05	7.30746e-07	3.41363e-05	3.116	26	0.00802469	2.02826
convergent extension involved in axis elongation	3CD05	1.5791e-05	0.000481357	2.80855	23	0.00709876	2.36831
axis elongation	3CD05	1.5791e-05	0.000481357	2.80855	23	0.00709876	2.36831
regulation of axon extension	3CD05	4.01945e-05	0.00107895	2.64004	23	0.00709876	1.54751
embryonic camera-type eye development	3CD05	1.09217e-05	0.000350762	2.55963	28	0.00864197	2.17878
regulation of endodermal cell fate specification	3CD05	0.00337957	0.0478595	2.55165	12	0.0037037	1.46195
regulation of developmental growth	3CD05	4.86571e-05	0.00125014	2.54482	24	0.00740741	1.53618
embryonic eye morphogenesis	3CD05	2.26341e-06	8.9467e-05	2.45919	35	0.0108025	1.77088
regulation of cell projection organization	3CD05	4.42481e-05	0.00116175	2.40446	27	0.00833333	1.73645
regulation of neuron projection development	3CD05	4.42481e-05	0.00116175	2.40446	27	0.00833333	1.73645
regulation of axonogenesis	3CD05	4.42481e-05	0.00116175	2.40446	27	0.00833333	1.73645
regulation of cell morphogenesis	3CD05	3.64863e-05	0.00100184	2.38754	28	0.00864197	1.69444
regulation of cell morphogenesis involved in differentiation	3CD05	3.64863e-05	0.00100184	2.38754	28	0.00864197	1.69444
developmental growth involved in morphogenesis	3CD05	9.97437e-07	4.54149e-05	2.32253	42	0.012963	1.83336
cell recognition	3CD05	7.13718e-07	3.37795e-05	2.25251	46	0.0141975	1.84977
midbrain development	3CD05	3.69464e-05	0.000999221	2.23549	32	0.00987654	1.84672
ectodermal placode morphogenesis	3CD05	0.000128902	0.00301078	2.21218	28	0.00864197	1.67479
ectodermal placode formation	3CD05	0.000128902	0.00301078	2.21218	28	0.00864197	1.67479
regulation of fibroblast growth factor receptor signaling pathway	3CD05	8.07723e-05	0.00196309	2.17177	31	0.0095679	1.66973
ectodermal placode development	3CD05	0.000205777	0.00435399	2.14824	28	0.00864197	1.63769
neural tube formation	3CD05	0.00183845	0.0287518	2.11437	20	0.00617284	2.25295
epithelial tube formation	3CD05	0.00183845	0.0287518	2.11437	20	0.00617284	2.25295
embryonic epithelial tube formation	3CD05	0.00183845	0.0287518	2.11437	20	0.00617284	2.25295
tube formation	3CD05	0.00223033	0.033427	2.03647	21	0.00648148	2.17928
