# Supplementary material for: A compact, in vivo screen of all 6-mers reveals drivers of tissue-specific expression and guides synthetic regulatory element design
Source: Genome Biol. 2013 Jul 18;14(7):R72. doi: 10.1186/gb-2013-14-7-r72 (PMC4054837; doi:10.1186/gb-2013-14-7-r72)
Supplement: Additional file 6 — Supplemental Table 4. Enriched gene ontology terms for 9-bp (+2 flanking bp) alignments of the three tissue-specific multiplexed oligomers. [file gb-2013-14-7-r72-S6.XLSX]

## Sheet: Worksheet1
Supplemental Table 4: Enriched gene ontology terms for 9bp (+2 flanking bp) alignments of the 3 tissue-specific multiplexed oligomers with a functional 9mer
GO Term	Functional Sequence	Binom Raw P-Value	Binom FDR Q-Val	Binom Fold Enrichment	Binom Observed Region Hits	Binom Region Set Coverage	L9 enrichment	M9 enrichment	R9 enrichment
regulation of VEGF receptor signaling pathway	2CD12(M9)	7.36994e-05	0.00914126	4.70494	10	0.0127388	2.19408		1
Notch signaling pathway	2CD12(M9)	0.00011684	0.0135572	3.77275	12	0.0152866	1		1
forebrain development	2GH08(L9)	3.09179e-05	0.0052958	2.2427	32	0.0338266		1.86898	1
pancreas development	2GH08(L9)	0.000197578	0.022209	2.7885	17	0.0179704		1.61158	2.17844
rhombomere development	2GH08(L9)	0.000216122	0.0228645	5.96623	7	0.00739958		3.58885	3.48291
epithelial tube morphogenesis	2GH08(L9)	0.000267869	0.0229411	2.21153	25	0.0264271		1.73825	1
convergent extension involved in gastrulation	2GH08(L9)	0.000388804	0.029136	2.46756	19	0.0200846		1.82283	1
taxis	2GH08(L9)	0.000600785	0.0372591	2.02322	27	0.0285412		1.89314	1
chemotaxis	2GH08(L9)	0.000600785	0.0372591	2.02322	27	0.0285412		1.89314	1
epithelial tube formation	3CD05(L9)	1.25055e-05	0.000937132	3.12383	20	0.00911993		2.21866	1
embryonic epithelial tube formation	3CD05(L9)	1.25055e-05	0.000937132	3.12383	20	0.00911993		2.21866	1
neural tube formation	3CD05(L9)	1.25055e-05	0.000937132	3.12383	20	0.00911993		2.21866	1
morphogenesis of embryonic epithelium	3CD05(L9)	1.26937e-05	0.000878064	2.77174	24	0.0109439		2.08217	1
tube formation	3CD05(L9)	1.33116e-05	0.000903433	3.00874	21	0.00957592		2.34827	1
embryonic eye morphogenesis	3CD05(L9)	2.47245e-05	0.00156024	2.5952	25	0.0113999		1	2.04681
neural precursor cell proliferation	3CD05(L9)	3.29805e-05	0.00201069	3.5776	15	0.00683995		2.73641	2.61262
positive regulation of cellular component organization	3CD05(L9)	6.23676e-05	0.00339903	2.97053	18	0.00820793		2.07373	2.53084
forebrain generation of neurons	3CD05(L9)	6.25057e-05	0.00335571	3.08643	17	0.00775194		2.47975	1
forebrain neuron differentiation	3CD05(L9)	6.25057e-05	0.00335571	3.08643	17	0.00775194		2.47975	1
morphogenesis of a branching structure	3CD05(L9)	0.00132829	0.04015	2.04623	23	0.0104879		1	1
