# Supplementary material for: A compact, in vivo screen of all 6-mers reveals drivers of tissue-specific expression and guides synthetic regulatory element design
Source: Genome Biol. 2013 Jul 18;14(7):R72. doi: 10.1186/gb-2013-14-7-r72 (PMC4054837; doi:10.1186/gb-2013-14-7-r72)
Supplement: Additional file 7 — Supplemental Table 5. Genomic position and embryo counts for the thirty approximately 1,000-bp regions tested for enhancer activity. [file gb-2013-14-7-r72-S7.XLSX]

## Sheet: 1000bp Screen
Supplemental Table 5: Genomic position and embryo counts for the thirty ~1000bp regions tested for enhancer activity. Counts for enhancers containing a deletion of the functional 15bp or 9bp sequences are below.
Enhancer	Left Primer	Right Primer	Region cloned	Alignment	Epidermis 24h	Eye 24h	Forebrain 24h	Heart 24h	Hindbrain 24h	Midbrain 24h	Notochord 24h	Otic Vessicle 24h	Pharyngeal Arches 24h	Somitic Muscle 24h	Spinal Cord 24h	Tail Bud 24h	Yolk 24h	Epidermis 48h	Eye 48h	Forebrain 48h	Heart 48h	Hindbrain48h	Midbrain 48h	Notochord 48h	Otic Vessicle 48h	Pharyngeal Arches 48h	Somitic Muscle 48h	Spinal Cord 48h	Tail Bud 48h	Yolk 48h	Caudal Fin 48h	Pectoral Fin 48h	Injected	Expressing @24h	Expressing @48h	Alive @24h	Alive @48h
Nc1	TGTTTTGCTATACAAAGAAACCTT	ATTACCACCACCACACAAAAGAC	chr2:47586597-47587757	chr2:47587475-47587493	9	1	61	7	18	94	82	1	0	30	91	30	2	1	1	46	39	9	24	25	4	0	23	108	2	2	7	6	230	114	110	130	123
Nc2	GTAGATCTGAGTGTCGCGATTTC	TATTATAGCCCCAGGGAACTTTG	chr9:15533612-15534614	chr9:15534038-15534056	14	2	7	2	6	1	47	0	0	14	12	0	0	4	1	9	16	4	2	18	1	6	6	22	0	0	1	2	222	63	47	92	90
Nc3	ATTTGTGCTAAAGTGGGTGATGA	ACCTTTAAAGCAAAAAGGAGTGG	chr6:27087473-27088473	chr6:27087817-27087835	6	12	14	39	1	0	84	7	0	3	0	0	2	15	20	3	45	0	0	74	4	114	4	7	1	6	1	6	301	105	122	131	128
-	AAAATGGAACCAATTCTCAAAGC	TCTTTTGAAATCAGAGTTGATGC	chr1:22744639-22745680	chr1:22744905-22744923	5	10	16	10	13	16	15	0	0	6	9	1	0	3	6	10	28	8	6	3	4	4	12	21	0	0	0	4	74	40	47	65	64
-	GTAGCTACGTCCTGTCTGGATTC	CAGATGTGCAATATTAGGAAGAGG	chr6:31909873-31910873	chr6:31910387-31910405	30	7	51	15	14	5	40	0	0	25	11	40	2	37	15	47	30	16	7	20	0	19	27	22	0	0	23	11	146	88	84	107	106
-	GCAACATCCAAAATGTTCGTAAT	GACCCTCAGGCCTCTAAATGTAT	chr4:7677240-7678241	chr4:7677726-7677744	1	0	3	0	0	0	0	0	0	0	0	0	0	1	0	0	4	0	0	0	0	0	0	0	0	0	0	0	74	4	4	47	46
-	CATCACATATACATTCAGCGAAC	ACTTCCAACAACTCCACTTGAGA	chr9:26846225-26847238	chr9:26846949-26846967	0	0	0	2	25	0	6	0	0	0	26	0	0	2	0	5	7	9	0	1	15	3	1	11	0	0	0	0	74	30	20	50	50
-	GAAATTGTGGGAAACAGAACAAA	GATGAGAAAACTCACCATGAAGG	chr9:14730838-14731856	chr9:14731308-14731326	0	1	31	11	26	1	3	0	0	44	1	0	0	1	1	24	20	6	1	0	17	4	50	0	0	0	0	3	124	54	51	64	61
-	CAAGACAGTGCTCATGTAAGTGG	AGCACAGAAACCAAGAGAATCAG	chr1:33148806-33149814	chr1:33149076-33149094	52	1	17	4	2	13	5	0	0	0	0	25	13	36	8	26	4	4	6	2	1	4	0	7	1	13	0	3	105	54	45	60	60
-	CTTTAAAAACAATTCCGCAATCA	TAAACGTGCCGATTTGATAATTT	chr3:2550222-2551229	chr3:2550747-2550765	6	6	14	12	7	9	14	0	14	7	23	3	0	0	7	11	23	4	3	8	0	8	21	5	0	1	1	1	124	46	39	58	58
Fb1	TGCAATACAACTTTTAGTCAGCAA	CAATTCTCCAGCATCAGAAACAG	chr8:3122372-3123347	chr8:3122968-3122978	1	19	81	29	41	5	70	0	0	1	4	1	0	4	10	59	66	26	1	49	0	1	3	76	0	1	15	3	247	105	107	146	143
Fb2	TGTTCAGCTTATTCCCACTCATT	TCAATTCAAAACCTGTATGTGTCC	chr25:15226885-15227900	chr25:15227087-15227097	13	56	75	13	4	65	0	0	0	2	30	2	10	7	30	83	27	10	6	12	6	0	15	18	0	23	3	1	204	128	99	138	137
Fb3	AGTTCCAGAGGTCAGCTTCTTTC	CTTCTTCACATTTGGAGTGTTCC	chr15:38101569-38102582	chr15:38101740-38101750	14	20	72	38	35	71	21	0	0	5	45	1	9	13	19	48	53	10	37	16	1	1	14	20	0	9	4	4	168	100	86	118	114
Fb4	CCACAAATCCAAAAACTCAAGTC	GTGGGGAACAAACATAAACACAT	chr24:4907047-4908124	chr24:4907885-4907895	13	0	11	5	5	63	14	0	0	4	4	2	3	30	6	65	11	2	33	6	2	39	2	14	8	2	22	5	148	75	89	102	95
Fb5	ACAGGTGGTGACGAAGAAAAAG	ATGAAAACAACATTCAAGCTTTC	chr9:38054423-38055429	chr9:38054626-38054636	11	14	89	47	17	5	17	0	0	12	26	1	0	6	17	60	58	11	5	5	10	8	18	21	2	0	10	10	208	106	97	126	125
-	CCCAAAGAAAAATTCCAAAGAATA	GACGTCTCATGTAAGTAAGCATGG	chr15:18807800-18808806	chr15:18808532-18808542	13	2	8	7	9	1	4	0	0	7	5	0	0	16	1	9	8	2	6	2	1	0	8	2	0	0	0	3	51	17	20	27	27
-	GTCACAAGCTTTAACCAGCAGAT	GGTTTCAGAAGCCAGATGAGTAG	chr24:4677041-4678044	chr24:4,677,299-4,677,309	7	0	16	21	10	1	6	0	0	2	11	0	2	1	2	8	26	6	0	0	2	0	6	5	0	4	2	0	75	30	29	39	36
-	ACAGGTCCTCCTTGAGTTTTCTT	CCAGACAATCCCATTTAACACAT	chr7:54685508-54686536	chr7:54686015-54686025	10	3	26	21	6	5	18	0	0	2	0	4	1	3	2	16	33	1	1	13	0	0	5	2	0	2	1	2	146	44	42	71	71
-	GCTTCAGGTGAGACTCAATAACC	AGATGTGCCTCCAAGTAACAAAA	chr1:50392573-50393517	chr1:50392661-50392671	5	8	15	5	6	3	11	0	0	2	2	3	2	3	3	8	12	0	1	2	0	2	3	2	0	2	1	1	149	39	21	77	76
-	ACAATGTGAGCAGCAAAATAACA	AAGCACTCAAGATTTCCTCTCAA	chr21:14103094-14104147	chr21:14103644-14103654	2	7	24	10	3	15	8	0	0	3	8	6	0	4	2	11	16	2	7	4	0	4	6	8	0	0	2	2	74	35	29	63	62
Random1	CATTCTTGTGTGATGATGGCTAA	ATGATTGTTCCAATTCCAATTCA	chr23:23237661-23238533		1	0	0	3	6	0	23	0	0	41	0	0	0	1	3	4	27	3	0	14	2	0	45	1	6	0	0	0	139	49	46	50	49
Random2	TGTCGACTCTATCGTTTTCTTGA	TCTCCACACATGTATGTTTGACC	chr3:13547888-13548202		7	2	27	0	14	7	2	0	0	1	0	0	0	1	4	25	5	0	0	0	9	5	3	3	0	0	0	0	105	28	25	34	31
Random3	CATCCAGTCATTTAACGAAACCT	CCATTGTTGTTTTGTCAGTCTCA	chr7:42940062-42940496		1	3	18	7	20	4	12	0	0	32	33	36	0	1	20	19	16	18	14	9	7	4	40	22	22	0	15	3	125	45	43	45	43
Random4	CAACAGGCTCAATGTTAAAGTCC	AAGTCTGGAATGAGTCAACTTGTG	chr3:45066834-45067388		0	0	15	0	0	0	0	0	0	0	0	0	6	0	0	22	3	0	0	0	0	1	0	0	0	6	0	0	72	19	25	50	36
-	TCAGCATCTGCACTTATTCAAAA	GGCTTCAATTTTATTACAGCGTAT	chr5:46083185-46084113		1	3	13	6	7	3	1	0	0	6	1	2	0	1	2	8	5	2	2	0	0	0	3	6	0	0	3	0	74	21	15	50	47
-	GGCATGAATATCAAACACACAAT	CAGCAGATCATTTTTCGAATCTT	chr22:5666234-5666736		0	1	1	0	1	0	0	0	1	0	1	0	0	0	0	0	0	1	0	0	0	0	0	0	0	0	0	0	195	2	1	61	58
-	TTTGTAGTTTTTATCCGATCCAGA	CTTGCACCCTCATACTCTTTCCT	chr8:20093175-20093555		0	0	0	2	0	0	0	0	0	0	0	0	1	0	0	0	2	0	0	0	0	0	4	0	0	0	0	0	75	2	4	53	52
-	TCCATTTACCCTGAGTGACTTAC	TGGAATAGTTGGTTATAGCAGCA	chr12:1764730-1765102		0	0	0	1	1	0	0	0	0	0	5	0	0	0	0	1	1	1	0	0	0	0	0	4	0	0	0	0	72	5	5	40	40
-	CCTCAATTGCAAAATGACAAGC	AGTCCCGAAAACTCTGTACTCTG	chr11:27186367-27187220		0	0	1	2	0	1	0	0	0	0	1	0	1	0	0	0	1	0	0	0	0	0	1	0	0	1	0	0	124	5	3	41	40
-	TACGTTTCACTCGCATGTAGTTG	TCAATTTCTTTAAGCTTGGTGCT	chr14:35591036-35591995		4	8	20	2	6	3	0	0	0	0	16	0	0	4	5	15	5	0	0	0	0	0	1	5	0	0	0	0	95	28	18	54	52
deltaNc1				chr2:47587475-47587493	2	2	27	4	21	66	53	2	0	30	43	21	0	0	0	16	19	7	10	21	10	0	10	56	7	0	3	0	168	79	75	126	127
deltaNc2				chr9:15534038-15534056	3	0	4	5	2	0	6	0	0	13	5	1	0	0	0	2	5	0	0	2	0	0	8	14	0	0	0	0	249	29	24	129	127
deltaNc3				chr6:27087817-27087835	2	4	8	29	2	3	51	1	23	10	0	3	10	13	10	0	49	2	0	50	0	109	0	12	0	11	0	0	241	73	81	122	117
deltaFb1				chr8:3122968-3122978	3	9	39	26	38	3	73	0	0	0	5	1	0	0	5	34	51	27	0	47	12	15	2	33	0	0	5	3	196	84	86	123	122
deltaFb2				chr25:15227087-15227097	15	51	63	0	0	31	3	0	0	0	22	0	7	7	15	44	6	9	0	13	2	1	4	11	0	7	1	3	137	85	57	107	106
deltaFb3				chr15:38101740-38101750	9	15	52	14	23	22	16	0	0	2	32	0	4	12	22	39	50	12	6	9	2	7	4	7	0	3	0	2	168	83	71	108	105
deltaFb4				chr24:4907885-4907895	0	1	2	1	1	3	0	0	0	0	0	0	0	0	0	0	1	0	1	0	0	0	0	1	0	0	0	0	124	6	6	95	94
deltaFb5				chr9:38054626-38054636	3	6	40	30	7	6	19	0	0	4	9	0	4	1	9	30	39	5	3	3	0	1	4	15	0	1	4	2	148	57	53	83	82
